# Supplementary material for: ﻿Studies of Vietnamese Pteridophyte Flora 3
Source: PhytoKeys. 2025 Apr 17;255:143–69. doi: 10.3897/phytokeys.255.141395 (PMC12022764; doi:10.3897/phytokeys.255.141395)
Supplement: XML Treatment for Haplopteris yakushimensis [file phytokeys.255.141395-treatment1.xml]

<!DOCTYPE tp:taxon-treatment
  PUBLIC "-//TaxonX//DTD Taxonomic Treatment Publishing DTD v0 20100105//EN" "tax-treatment-NSO.dtd">
<tp:taxon-treatment xmlns:tp="http://www.plazi.org/taxpub"><tp:treatment-meta><kwd-group><label>Taxon classification</label><kwd>
                <named-content content-type="kingdom">Plantae</named-content>
              </kwd><kwd>
                <named-content content-type="order">Polypodiales</named-content>
              </kwd><kwd>
                <named-content content-type="family">Pteridaceae</named-content>
              </kwd></kwd-group><mixed-citation publication-type="journal"><person-group><name><surname>Chen</surname><given-names>Cheng-Wei</given-names></name><name><surname>Do</surname><given-names>Van Truong</given-names></name><name><surname>Truong</surname><given-names>Quang Cuong</given-names></name><name><surname>Dang</surname><given-names>Viet Dai</given-names></name><name><surname>Luu</surname><given-names>Hong Truong</given-names></name><name><surname>Chao</surname><given-names>Yi-Shan</given-names></name><name><surname>Huang</surname><given-names>Yao-Moan</given-names></name><name><surname>Chung</surname><given-names>Kuo-Fang</given-names></name></person-group><article-title>﻿Studies of Vietnamese Pteridophyte Flora 3</article-title><source>PhytoKeys</source><day>17</day><month>04</month><year>2025</year><volume>255</volume><fpage>143</fpage><lpage>169</lpage><pub-id pub-id-type="doi">10.3897/phytokeys.255.141395</pub-id></mixed-citation></tp:treatment-meta><tp:nomenclature><label>﻿</label><tp:taxon-name>
              <object-id xmlns:xlink="http://www.w3.org/1999/xlink" content-type="arpha" xlink:type="simple">9C99E1EE-788C-56A3-AB12-8D65D377F4FF</object-id>
              <tp:taxon-name-part taxon-name-part-type="genus" reg="Haplopteris">Haplopteris</tp:taxon-name-part>
              <tp:taxon-name-part taxon-name-part-type="species" reg="yakushimensis">yakushimensis</tp:taxon-name-part>
            </tp:taxon-name><tp:taxon-authority>C.W.Chen &amp; Ebihara, Phytotaxa 156(4): 232. 2014.</tp:taxon-authority><xref ref-type="fig" rid="F1">Fig. 1</xref></tp:nomenclature><tp:treatment-sec sec-type="material" id="SECID0E5KAI"><title>Type.</title><p>Japan. • Kagoshima Pref., Yakushima Island, Nakabase River, 20 Aug 1982, <italic>Nakaike s.n.</italic> (holotype TNS [VS-456666!]).</p></tp:treatment-sec><tp:treatment-sec sec-type="distribution" id="SECID0EGLAI"><title>Distribution and ecology.</title><p>This species was previously recorded only in Japan and Taiwan (<xref ref-type="bibr" rid="B9">Chen et al. 2014</xref>, <xref ref-type="bibr" rid="B61">TPG 2019</xref>). In Vietnam, <italic><tp:taxon-name><tp:taxon-name-part taxon-name-part-type="genus" reg="Haplopteris">H.</tp:taxon-name-part><tp:taxon-name-part taxon-name-part-type="species" reg="yakushimensis">yakushimensis</tp:taxon-name-part></tp:taxon-name></italic> is found in damp evergreen broadleaf forests at elevations of 1200–1360 m, where it grows on rocks with thick compost near streams.</p></tp:treatment-sec><tp:treatment-sec sec-type="material" id="SECID0E6LAI"><title>Specimens examined.</title><p>Vietnam. • Cao Bang Province: Phia-Oac Phia-Den National Park, 6 Dec 2013, <italic>Zhang et al. 6755</italic> (MO, TAIF [499240!], VNMN). Phia-Oac Phia-Den National Park, Nguyen Binh District, Thanh Cong Ward, <named-content xmlns:xlink="http://www.w3.org/1999/xlink" content-type="dwc:verbatimCoordinates" xlink:type="simple"><named-content content-type="geo-json" specific-use="{&#34;type&#34;:&#34;Point&#34;,&#34;coordinates&#34;:[105.880403,22.589539]}" id="NCID0EKMAI" xlink:type="simple">22.589539°N, 105.880403°E</named-content></named-content>, 1353 m, 8 Nov 2023, <italic>Chen Wade6952</italic> (TAIF!, VNMN!). • Ha Giang Province: Vi Xuyen District, Cao Bo Ward, <named-content xmlns:xlink="http://www.w3.org/1999/xlink" content-type="dwc:verbatimCoordinates" xlink:type="simple"><named-content content-type="geo-json" specific-use="{&#34;type&#34;:&#34;Point&#34;,&#34;coordinates&#34;:[104.880394,22.767500]}" id="NCID0EUMAI" xlink:type="simple">22.767500°N, 104.880394°E</named-content></named-content>, 1200–1360 m, 12 Sep 2000, <italic>Harder et al. 5514</italic> (UC [1763099!]).</p></tp:treatment-sec><tp:treatment-sec sec-type="notes" id="SECID0E2MAI"><title>Note.</title><p><italic><tp:taxon-name><tp:taxon-name-part taxon-name-part-type="genus" reg="Haplopteris">Haplopteris</tp:taxon-name-part></tp:taxon-name></italic>, a fern genus comprising approximately 40 species, is primarily found in tropical Africa, Asia, and the Pacific Islands (<xref ref-type="bibr" rid="B54">Schuettpelz et al. 2016</xref>). In Vietnam, eight <italic><tp:taxon-name><tp:taxon-name-part taxon-name-part-type="genus" reg="Haplopteris">Haplopteris</tp:taxon-name-part></tp:taxon-name></italic> species were previously recorded: <italic><tp:taxon-name><tp:taxon-name-part taxon-name-part-type="genus" reg="Haplopteris">H.</tp:taxon-name-part><tp:taxon-name-part taxon-name-part-type="species" reg="angustifolia">angustifolia</tp:taxon-name-part></tp:taxon-name></italic> (Blume) E.H.Crane, <italic><tp:taxon-name><tp:taxon-name-part taxon-name-part-type="genus" reg="Haplopteris">H.</tp:taxon-name-part><tp:taxon-name-part taxon-name-part-type="species" reg="doniana">doniana</tp:taxon-name-part></tp:taxon-name></italic> (Mett. ex Hieron.) E.H.Crane, <italic><tp:taxon-name><tp:taxon-name-part taxon-name-part-type="genus" reg="Haplopteris">H.</tp:taxon-name-part><tp:taxon-name-part taxon-name-part-type="species" reg="elongata">elongata</tp:taxon-name-part></tp:taxon-name></italic> (Sw.) E.H.Crane, <italic><tp:taxon-name><tp:taxon-name-part taxon-name-part-type="genus" reg="Haplopteris">H.</tp:taxon-name-part><tp:taxon-name-part taxon-name-part-type="species" reg="ensata">ensata</tp:taxon-name-part></tp:taxon-name></italic> (Christ) C.W.Chen &amp; S.Linds., <italic><tp:taxon-name><tp:taxon-name-part taxon-name-part-type="genus" reg="Haplopteris">H.</tp:taxon-name-part><tp:taxon-name-part taxon-name-part-type="species" reg="ensiformis">ensiformis</tp:taxon-name-part></tp:taxon-name></italic> (Sw.) E.H.Crane, <italic><tp:taxon-name><tp:taxon-name-part taxon-name-part-type="genus" reg="Haplopteris">H.</tp:taxon-name-part><tp:taxon-name-part taxon-name-part-type="species" reg="flexuosa">flexuosa</tp:taxon-name-part></tp:taxon-name></italic> (Fée) E.H.Crane, <italic><tp:taxon-name><tp:taxon-name-part taxon-name-part-type="genus" reg="Haplopteris">H.</tp:taxon-name-part><tp:taxon-name-part taxon-name-part-type="species" reg="hainanensis">hainanensis</tp:taxon-name-part></tp:taxon-name></italic> (C.Chr. ex Ching) E.H.Crane, and <italic><tp:taxon-name><tp:taxon-name-part taxon-name-part-type="genus" reg="Haplopteris">H.</tp:taxon-name-part><tp:taxon-name-part taxon-name-part-type="species" reg="sikkimensis">sikkimensis</tp:taxon-name-part></tp:taxon-name></italic> (Kuhn) E.H.Crane (<xref ref-type="bibr" rid="B13">Chen et al. 2023</xref>). <italic><tp:taxon-name><tp:taxon-name-part taxon-name-part-type="genus" reg="Haplopteris">Haplopteris</tp:taxon-name-part><tp:taxon-name-part taxon-name-part-type="species" reg="yakushimensis">yakushimensis</tp:taxon-name-part></tp:taxon-name></italic> can be distinguished from these species by having fronds broader than 1 cm wide, costae that are grooved on the adaxial side and raised on the abaxial side, and the submarginal (ca. 1–2 mm away from the margins) sori lines.</p><p>Recent studies have identified two genetically distinct yet morphologically indistinguishable lineages in <italic><tp:taxon-name><tp:taxon-name-part taxon-name-part-type="genus" reg="Haplopteris">H.</tp:taxon-name-part><tp:taxon-name-part taxon-name-part-type="species" reg="yakushimensis">yakushimensis</tp:taxon-name-part></tp:taxon-name></italic> (<xref ref-type="bibr" rid="B35">Kuo et al. 2017</xref>; <xref ref-type="bibr" rid="B61">TPG 2019</xref>). With the discovery of new populations in Vietnam, we are currently working to clarify these lineages using an integrated approach that includes reproductive biology, genome size estimation, and nuclear markers. The results of this research will be published in a separate paper.</p></tp:treatment-sec><tp:treatment-sec><!--Section generated to contain objects referenced in tp:taxon-treatment.--><fig id="F1" position="float" orientation="portrait"><object-id xmlns:xlink="http://www.w3.org/1999/xlink" content-type="doi" xlink:type="simple">10.3897/phytokeys.255.141395.figure1</object-id><object-id xmlns:xlink="http://www.w3.org/1999/xlink" content-type="arpha" xlink:type="simple">1C132ACA-A5ED-54F4-842D-B1FE4205DA31</object-id><label>Figure 1.</label><caption><p><italic><tp:taxon-name><tp:taxon-name-part taxon-name-part-type="genus" reg="Haplopteris">Haplopteris</tp:taxon-name-part><tp:taxon-name-part taxon-name-part-type="species" reg="yakushimensis">yakushimensis</tp:taxon-name-part></tp:taxon-name></italic> C.W.Chen &amp; Ebihara (<italic>Chen Wade6952</italic>) <bold>A</bold> habit <bold>B</bold> rhizome scales <bold>C</bold> adaxial lamina <bold>D</bold> abaxial lamina <bold>E</bold> stipes <bold>F</bold> gametophytes. Photographed by C.-W. Chen.</p></caption><graphic xmlns:xlink="http://www.w3.org/1999/xlink" xlink:href="phytokeys-255-143_article-141395__-g001.jpg" position="float" orientation="portrait" xlink:type="simple" id="oo_1311274.jpg"><uri content-type="original_file" xlink:type="simple">https://binary.pensoft.net/fig/1311274</uri></graphic></fig></tp:treatment-sec><ref-list><ref id="B9"><mixed-citation xmlns:xlink="http://www.w3.org/1999/xlink" xlink:type="simple"><person-group><name name-style="western"><surname>Chen</surname><given-names>CW</given-names></name><name name-style="western"><surname>Ebihara</surname><given-names>A</given-names></name><name name-style="western"><surname>Chiou</surname><given-names>WL</given-names></name><name name-style="western"><surname>Li</surname><given-names>CW</given-names></name></person-group> (<year>2014</year>) <article-title><italic><tp:taxon-name><tp:taxon-name-part taxon-name-part-type="genus">Haplopteris</tp:taxon-name-part><tp:taxon-name-part taxon-name-part-type="species">yakushimensis</tp:taxon-name-part></tp:taxon-name></italic> (<tp:taxon-name><tp:taxon-name-part taxon-name-part-type="family">Pteridaceae</tp:taxon-name-part></tp:taxon-name>, <tp:taxon-name><tp:taxon-name-part taxon-name-part-type="subfamily">Vittarioideae</tp:taxon-name-part></tp:taxon-name>), a new species from Yakushima Island, Japan.</article-title><source>Phytotaxa</source><volume>156</volume>: <fpage>229</fpage>–<lpage>234</lpage>. <ext-link xlink:href="10.11646/phytotaxa.156.4.5" ext-link-type="doi" xlink:type="simple">https://doi.org/10.11646/phytotaxa.156.4.5</ext-link></mixed-citation></ref><ref id="B61"><mixed-citation xmlns:xlink="http://www.w3.org/1999/xlink" xlink:type="simple">TPG (<year>2019</year>) <article-title>Updating Taiwanese pteridophyte checklist: A new phylogenetic classification.</article-title><source>Taiwania</source><volume>64</volume>: <fpage>367</fpage>–<lpage>395</lpage>.</mixed-citation></ref><ref id="B54"><mixed-citation xmlns:xlink="http://www.w3.org/1999/xlink" xlink:type="simple"><person-group><name name-style="western"><surname>Schuettpelz</surname><given-names>E</given-names></name><name name-style="western"><surname>Chen</surname><given-names>CW</given-names></name><name name-style="western"><surname>Kessler</surname><given-names>M</given-names></name><name name-style="western"><surname>Pinson</surname><given-names>JB</given-names></name><name name-style="western"><surname>Johnson</surname><given-names>B</given-names></name><name name-style="western"><surname>Davila</surname><given-names>A</given-names></name><name name-style="western"><surname>Cochran</surname><given-names>AT</given-names></name><name name-style="western"><surname>Huiet</surname><given-names>L</given-names></name><name name-style="western"><surname>Pryer</surname><given-names>KM</given-names></name></person-group> (<year>2016</year>) <article-title>A revised generic classification of vittarioid ferns (<tp:taxon-name><tp:taxon-name-part taxon-name-part-type="family">Pteridaceae</tp:taxon-name-part></tp:taxon-name>) based on molecular, micromorphological, and geographic data.</article-title><source>Taxon</source><volume>65</volume>: <fpage>708</fpage>–<lpage>722</lpage>. <ext-link xlink:href="10.12705/654.2" ext-link-type="doi" xlink:type="simple">https://doi.org/10.12705/654.2</ext-link></mixed-citation></ref><ref id="B13"><mixed-citation xmlns:xlink="http://www.w3.org/1999/xlink" xlink:type="simple"><person-group><name name-style="western"><surname>Chen</surname><given-names>CW</given-names></name><name name-style="western"><surname>Hsu</surname><given-names>TC</given-names></name><name name-style="western"><surname>Doan</surname><given-names>HS</given-names></name><name name-style="western"><surname>Do</surname><given-names>VH</given-names></name><name name-style="western"><surname>Luu</surname><given-names>HT</given-names></name><name name-style="western"><surname>Le VS</surname><given-names>Liu YC</given-names></name><name name-style="western"><surname>Li</surname><given-names>CW</given-names></name><name name-style="western"><surname>Huang</surname><given-names>YM</given-names></name><name name-style="western"><surname>Chung</surname><given-names>KF</given-names></name></person-group> (<year>2023</year>) <article-title>Studies of Vietnamese pteridophyte flora 2.</article-title><source>Systematic Botany</source><volume>48</volume>: <fpage>159</fpage>–<lpage>172</lpage>. <ext-link xlink:href="10.1600/036364423X16847773873161" ext-link-type="doi" xlink:type="simple">https://doi.org/10.1600/036364423X16847773873161</ext-link></mixed-citation></ref><ref id="B35"><mixed-citation xmlns:xlink="http://www.w3.org/1999/xlink" xlink:type="simple"><person-group><name name-style="western"><surname>Kuo</surname><given-names>LY</given-names></name><name name-style="western"><surname>Chen</surname><given-names>CW</given-names></name><name name-style="western"><surname>Shinohara</surname><given-names>W</given-names></name><name name-style="western"><surname>Ebihara</surname><given-names>A</given-names></name><name name-style="western"><surname>Kudoh</surname><given-names>H</given-names></name><name name-style="western"><surname>Sato</surname><given-names>H</given-names></name><name name-style="western"><surname>Huang</surname><given-names>YM</given-names></name><name name-style="western"><surname>Chiou</surname><given-names>WL</given-names></name></person-group> (<year>2017</year>) <article-title>Not only in the temperate zone: Independent gametophytes of two vittarioid ferns (<tp:taxon-name><tp:taxon-name-part taxon-name-part-type="family">Pteridaceae</tp:taxon-name-part></tp:taxon-name>, <tp:taxon-name><tp:taxon-name-part taxon-name-part-type="order">Polypodiales</tp:taxon-name-part></tp:taxon-name>) in East Asian subtropics.</article-title><source>Journal of Plant Research</source><volume>130</volume>: <fpage>255</fpage>–<lpage>262</lpage>. <ext-link xlink:href="10.1007/s10265-016-0897-x" ext-link-type="doi" xlink:type="simple">https://doi.org/10.1007/s10265-016-0897-x</ext-link></mixed-citation></ref></ref-list></tp:taxon-treatment>
