# Supplementary material for: ﻿Studies of Vietnamese Pteridophyte Flora 3
Source: PhytoKeys. 2025 Apr 17;255:143–69. doi: 10.3897/phytokeys.255.141395 (PMC12022764; doi:10.3897/phytokeys.255.141395)
Supplement: XML Treatment for Lindsaea kohkongensis [file phytokeys.255.141395-treatment2.xml]

<!DOCTYPE tp:taxon-treatment
  PUBLIC "-//TaxonX//DTD Taxonomic Treatment Publishing DTD v0 20100105//EN" "tax-treatment-NSO.dtd">
<tp:taxon-treatment xmlns:tp="http://www.plazi.org/taxpub"><tp:treatment-meta><kwd-group><label>Taxon classification</label><kwd>
                <named-content content-type="kingdom">Plantae</named-content>
              </kwd><kwd>
                <named-content content-type="order">Polypodiales</named-content>
              </kwd><kwd>
                <named-content content-type="family">Lindsaeaceae</named-content>
              </kwd></kwd-group><mixed-citation publication-type="journal"><person-group><name><surname>Chen</surname><given-names>Cheng-Wei</given-names></name><name><surname>Do</surname><given-names>Van Truong</given-names></name><name><surname>Truong</surname><given-names>Quang Cuong</given-names></name><name><surname>Dang</surname><given-names>Viet Dai</given-names></name><name><surname>Luu</surname><given-names>Hong Truong</given-names></name><name><surname>Chao</surname><given-names>Yi-Shan</given-names></name><name><surname>Huang</surname><given-names>Yao-Moan</given-names></name><name><surname>Chung</surname><given-names>Kuo-Fang</given-names></name></person-group><article-title>﻿Studies of Vietnamese Pteridophyte Flora 3</article-title><source>PhytoKeys</source><day>17</day><month>04</month><year>2025</year><volume>255</volume><fpage>143</fpage><lpage>169</lpage><pub-id pub-id-type="doi">10.3897/phytokeys.255.141395</pub-id></mixed-citation></tp:treatment-meta><tp:nomenclature><label>﻿</label><tp:taxon-name>
              <object-id xmlns:xlink="http://www.w3.org/1999/xlink" content-type="arpha" xlink:type="simple">4A3F447C-5DB1-5B35-8B5F-CB3066F0443B</object-id>
              <tp:taxon-name-part taxon-name-part-type="genus" reg="Lindsaea">Lindsaea</tp:taxon-name-part>
              <tp:taxon-name-part taxon-name-part-type="species" reg="kohkongensis">kohkongensis</tp:taxon-name-part>
            </tp:taxon-name><tp:taxon-authority>I.C.Hwang, M.O.Moon &amp; B.Y.Sun, Korean J. Pl. Taxon. 53(4): 289. 2023.</tp:taxon-authority><xref ref-type="fig" rid="F2">Fig. 2</xref></tp:nomenclature><tp:treatment-sec sec-type="material" id="SECID0EYSAI"><title>Type.</title><p>Cambodia • Koh Kong, Thma Bang District, near Chamnar village, 22 Dec 2013, <italic>Sun et al. C5520</italic> (holotype HIBR; isotypes HIBR, KB).</p></tp:treatment-sec><tp:treatment-sec sec-type="distribution" id="SECID0EATAI"><title>Distribution and ecology.</title><p>This species was recently described from Cambodia and Malaysia. In Vietnam, it grows along a valley in damp tropical forests as lithophytes and is frequently submerged in water.</p></tp:treatment-sec><tp:treatment-sec sec-type="material" id="SECID0EFTAI"><title>Specimens examined.</title><p>Vietnam. • Kien Giang Province: Phu Quoc district, Phu Quoc National Park, 6 Mar 2018, <italic>Chen Wade5034</italic> (TAIF [514046!]).</p></tp:treatment-sec><tp:treatment-sec sec-type="notes" id="SECID0ENTAI"><title>Note.</title><p>Morphologically, this species closely resembles <italic><tp:taxon-name><tp:taxon-name-part taxon-name-part-type="genus" reg="Lindsaea">Lindsaea</tp:taxon-name-part><tp:taxon-name-part taxon-name-part-type="species" reg="ensifolia">ensifolia</tp:taxon-name-part></tp:taxon-name></italic>. Although <italic><tp:taxon-name><tp:taxon-name-part taxon-name-part-type="genus" reg="Lindsaea">L.</tp:taxon-name-part><tp:taxon-name-part taxon-name-part-type="species" reg="kohkongensis">kohkongensis</tp:taxon-name-part></tp:taxon-name></italic> is usually a much smaller species than <italic><tp:taxon-name><tp:taxon-name-part taxon-name-part-type="genus" reg="Lindsaea">L.</tp:taxon-name-part><tp:taxon-name-part taxon-name-part-type="species" reg="ensifolia">ensifolia</tp:taxon-name-part></tp:taxon-name></italic>, we did not identify any qualitative trait to distinguish them. Currently, subaquatic habitat preference appears to be the most reliable characteristic for differentiating this species from <italic><tp:taxon-name><tp:taxon-name-part taxon-name-part-type="genus" reg="Lindsaea">L.</tp:taxon-name-part><tp:taxon-name-part taxon-name-part-type="species" reg="ensifolia">ensifolia</tp:taxon-name-part></tp:taxon-name></italic>. <xref ref-type="bibr" rid="B66">Yun et al. (2023)</xref> described <italic><tp:taxon-name><tp:taxon-name-part taxon-name-part-type="genus" reg="Lindsaea">L.</tp:taxon-name-part><tp:taxon-name-part taxon-name-part-type="species" reg="kohkongensis">kohkongensis</tp:taxon-name-part></tp:taxon-name></italic> as having free venation, in contrast to the anastomosing venation found in <italic><tp:taxon-name><tp:taxon-name-part taxon-name-part-type="genus" reg="Lindsaea">L.</tp:taxon-name-part><tp:taxon-name-part taxon-name-part-type="species" reg="ensifolia">ensifolia</tp:taxon-name-part></tp:taxon-name></italic>. However, this is not true. As demonstrated in Fig. <xref ref-type="fig" rid="F3">3G</xref> of their paper and Fig. <xref ref-type="fig" rid="F2">2F</xref> of the current study, the veins of <italic><tp:taxon-name><tp:taxon-name-part taxon-name-part-type="genus" reg="Lindsaea">L.</tp:taxon-name-part><tp:taxon-name-part taxon-name-part-type="species" reg="kohkongensis">kohkongensis</tp:taxon-name-part></tp:taxon-name></italic> are connected near the lamina margin, forming areoles in fertile fronds.</p></tp:treatment-sec><tp:treatment-sec><!--Section generated to contain objects referenced in tp:taxon-treatment.--><fig id="F2" position="float" orientation="portrait"><object-id xmlns:xlink="http://www.w3.org/1999/xlink" content-type="doi" xlink:type="simple">10.3897/phytokeys.255.141395.figure2</object-id><object-id xmlns:xlink="http://www.w3.org/1999/xlink" content-type="arpha" xlink:type="simple">F2533698-5DC8-5405-9D2E-6562CB9C6C32</object-id><label>Figure 2.</label><caption><p><italic><tp:taxon-name><tp:taxon-name-part taxon-name-part-type="genus" reg="Lindsaea">Lindsaea</tp:taxon-name-part><tp:taxon-name-part taxon-name-part-type="species" reg="kohkongensis">kohkongensis</tp:taxon-name-part></tp:taxon-name></italic> I.C.Hwang, M.O.Moon &amp; B.Y.Sun (<italic>Chen Wade5034</italic>) <bold>A</bold> habit <bold>B</bold> rhizome <bold>C</bold> adaxial lamina <bold>D</bold> abaxial lamina <bold>E</bold> venation <bold>F</bold> rhizome scales. Photographed by C.-W. Chen.</p></caption><graphic xmlns:xlink="http://www.w3.org/1999/xlink" xlink:href="phytokeys-255-143_article-141395__-g002.jpg" position="float" orientation="portrait" xlink:type="simple" id="oo_1311275.jpg"><uri content-type="original_file" xlink:type="simple">https://binary.pensoft.net/fig/1311275</uri></graphic></fig><fig id="F3" position="float" orientation="portrait"><object-id xmlns:xlink="http://www.w3.org/1999/xlink" content-type="doi" xlink:type="simple">10.3897/phytokeys.255.141395.figure3</object-id><object-id xmlns:xlink="http://www.w3.org/1999/xlink" content-type="arpha" xlink:type="simple">0BDB7152-1F85-5E59-B564-AD958980A295</object-id><label>Figure 3.</label><caption><p>Comparison of <italic><tp:taxon-name><tp:taxon-name-part taxon-name-part-type="genus" reg="Pteris">Pteris</tp:taxon-name-part><tp:taxon-name-part taxon-name-part-type="species" reg="pseudowulaiensis">pseudowulaiensis</tp:taxon-name-part></tp:taxon-name></italic> C.M.Kuo (A, B, C, <italic>Chao 3509 and 3517</italic>) and <italic><tp:taxon-name><tp:taxon-name-part taxon-name-part-type="genus" reg="Pteris">P.</tp:taxon-name-part><tp:taxon-name-part taxon-name-part-type="species" reg="oshimensis">oshimensis</tp:taxon-name-part></tp:taxon-name></italic> Hieron. (D, <italic>Bon 4758</italic>) <bold>A</bold> habit <bold>B</bold> lamina (backlight) <bold>C</bold> specimen <bold>D</bold> specimen, CC BY © The Trustees of the Natural History Museum, London. Photographed by C.-W. Chen and Y.-S. Chao.</p></caption><graphic xmlns:xlink="http://www.w3.org/1999/xlink" xlink:href="phytokeys-255-143_article-141395__-g003.jpg" position="float" orientation="portrait" xlink:type="simple" id="oo_1311276.jpg"><uri content-type="original_file" xlink:type="simple">https://binary.pensoft.net/fig/1311276</uri></graphic></fig></tp:treatment-sec><ref-list><ref id="B66"><mixed-citation xmlns:xlink="http://www.w3.org/1999/xlink" xlink:type="simple"><person-group><name name-style="western"><surname>Yun</surname><given-names>N</given-names></name><name name-style="western"><surname>Moon</surname><given-names>MO</given-names></name><name name-style="western"><surname>Sun</surname><given-names>BY</given-names></name><name name-style="western"><surname>Hwang</surname><given-names>IC</given-names></name></person-group> (<year>2023</year>) <article-title><italic><tp:taxon-name><tp:taxon-name-part taxon-name-part-type="genus">Lindsaea</tp:taxon-name-part><tp:taxon-name-part taxon-name-part-type="species">kohkongensis</tp:taxon-name-part></tp:taxon-name></italic> (<tp:taxon-name><tp:taxon-name-part taxon-name-part-type="family">Lindsaeaceae</tp:taxon-name-part></tp:taxon-name>), a new species from Cambodia and Malaysia.</article-title><source>Korean Journal of Plant Taxonomy</source><volume>53</volume>: <fpage>288</fpage>–<lpage>293</lpage>. <ext-link xlink:href="10.11110/kjpt.2023.53.4.288" ext-link-type="doi" xlink:type="simple">https://doi.org/10.11110/kjpt.2023.53.4.288</ext-link></mixed-citation></ref></ref-list></tp:taxon-treatment>
