# Supplementary material for: ﻿Studies of Vietnamese Pteridophyte Flora 3
Source: PhytoKeys. 2025 Apr 17;255:143–69. doi: 10.3897/phytokeys.255.141395 (PMC12022764; doi:10.3897/phytokeys.255.141395)
Supplement: XML Treatment for Pteris pseudowulaiensis [file phytokeys.255.141395-treatment3.xml]

<!DOCTYPE tp:taxon-treatment
  PUBLIC "-//TaxonX//DTD Taxonomic Treatment Publishing DTD v0 20100105//EN" "tax-treatment-NSO.dtd">
<tp:taxon-treatment xmlns:tp="http://www.plazi.org/taxpub"><tp:treatment-meta><kwd-group><label>Taxon classification</label><kwd>
                <named-content content-type="kingdom">Plantae</named-content>
              </kwd><kwd>
                <named-content content-type="order">Polypodiales</named-content>
              </kwd><kwd>
                <named-content content-type="family">Pteridaceae</named-content>
              </kwd></kwd-group><mixed-citation publication-type="journal"><person-group><name><surname>Chen</surname><given-names>Cheng-Wei</given-names></name><name><surname>Do</surname><given-names>Van Truong</given-names></name><name><surname>Truong</surname><given-names>Quang Cuong</given-names></name><name><surname>Dang</surname><given-names>Viet Dai</given-names></name><name><surname>Luu</surname><given-names>Hong Truong</given-names></name><name><surname>Chao</surname><given-names>Yi-Shan</given-names></name><name><surname>Huang</surname><given-names>Yao-Moan</given-names></name><name><surname>Chung</surname><given-names>Kuo-Fang</given-names></name></person-group><article-title>﻿Studies of Vietnamese Pteridophyte Flora 3</article-title><source>PhytoKeys</source><day>17</day><month>04</month><year>2025</year><volume>255</volume><fpage>143</fpage><lpage>169</lpage><pub-id pub-id-type="doi">10.3897/phytokeys.255.141395</pub-id></mixed-citation></tp:treatment-meta><tp:nomenclature><label>﻿</label><tp:taxon-name>
              <object-id xmlns:xlink="http://www.w3.org/1999/xlink" content-type="arpha" xlink:type="simple">FFBC7C92-BCCB-5197-9143-06B00505EE9C</object-id>
              <tp:taxon-name-part taxon-name-part-type="genus" reg="Pteris">Pteris</tp:taxon-name-part>
              <tp:taxon-name-part taxon-name-part-type="species" reg="pseudowulaiensis">pseudowulaiensis</tp:taxon-name-part>
            </tp:taxon-name><tp:taxon-authority>Y.S.Chao, Taiwania 66(3): 314. 2021.</tp:taxon-authority><xref ref-type="fig" rid="F3">Fig. 3</xref></tp:nomenclature><tp:treatment-sec sec-type="material" id="SECID0EVXAI"><title>Type.</title><p>Taiwan • New Taipei, Mt. Pataoerh, 600–700 m, 29 Apr 2016, <italic>Hsu 8437</italic> (holotype TAIF [497137!]; isotype TAIF [497138!]).</p></tp:treatment-sec><tp:treatment-sec sec-type="distribution" id="SECID0E4XAI"><title>Distribution and ecology.</title><p>This species, recently described from Taiwan, was initially reported from southern China and Taiwan (<xref ref-type="bibr" rid="B7">Chao et al. 2021</xref>). In Vietnam, <italic><tp:taxon-name><tp:taxon-name-part taxon-name-part-type="genus" reg="Pteris">P.</tp:taxon-name-part><tp:taxon-name-part taxon-name-part-type="species" reg="pseudowulaiensis">pseudowulaiensis</tp:taxon-name-part></tp:taxon-name></italic> was discovered in relatively dry evergreen broadleaf forests at lowland areas of Cuc Phuong National Park.</p></tp:treatment-sec><tp:treatment-sec sec-type="material" id="SECID0ESYAI"><title>Specimens examined.</title><p>Vietnam • Ninh Binh Province: Cuc Phuong National Park, Muong Khu trail, <italic>Y.-S. Chao 3509</italic>, <italic>3515</italic>, <italic>3517</italic>, <italic>3531</italic> (TAIF!, VNMN!).</p></tp:treatment-sec><tp:treatment-sec sec-type="notes" id="SECID0EAZAI"><title>Note.</title><p>This species belongs to the <italic><tp:taxon-name><tp:taxon-name-part taxon-name-part-type="genus" reg="Pteris">Pteris</tp:taxon-name-part><tp:taxon-name-part taxon-name-part-type="species" reg="fauriei">fauriei</tp:taxon-name-part></tp:taxon-name></italic> Hieron. complex, a taxonomically challenging group due to its reticulate evolution involving hybridization, polyploidization, and apomixis (<xref ref-type="bibr" rid="B8">Chao et al. 2022</xref>). In Vietnam, five species from this complex have been recorded, namely <italic><tp:taxon-name><tp:taxon-name-part taxon-name-part-type="genus" reg="Pteris">P.</tp:taxon-name-part><tp:taxon-name-part taxon-name-part-type="species" reg="arisanensis">arisanensis</tp:taxon-name-part></tp:taxon-name></italic> Tagawa (<xref ref-type="bibr" rid="B8">Chao et al. 2022</xref>), <italic><tp:taxon-name><tp:taxon-name-part taxon-name-part-type="genus" reg="Pteris">P.</tp:taxon-name-part><tp:taxon-name-part taxon-name-part-type="species" reg="kawabatae">kawabatae</tp:taxon-name-part></tp:taxon-name></italic> Sa.Kurata (<xref ref-type="bibr" rid="B7">Chao et al. 2021</xref>), <italic><tp:taxon-name><tp:taxon-name-part taxon-name-part-type="genus" reg="Pteris">P.</tp:taxon-name-part><tp:taxon-name-part taxon-name-part-type="species" reg="latipinna">latipinna</tp:taxon-name-part></tp:taxon-name></italic> Y.S.Chao &amp; W.L.Chiou (<xref ref-type="bibr" rid="B11">Chen et al. 2020b</xref>), <italic><tp:taxon-name><tp:taxon-name-part taxon-name-part-type="genus" reg="Pteris">P.</tp:taxon-name-part><tp:taxon-name-part taxon-name-part-type="species" reg="oshimensis">oshimensis</tp:taxon-name-part></tp:taxon-name></italic> Hieron. (<xref ref-type="bibr" rid="B40">Liao et al. 2013</xref>), and <italic><tp:taxon-name><tp:taxon-name-part taxon-name-part-type="genus" reg="Pteris">P.</tp:taxon-name-part><tp:taxon-name-part taxon-name-part-type="species" reg="pseudowulaiensis">pseudowulaiensis</tp:taxon-name-part></tp:taxon-name></italic>. Morphologically, <italic><tp:taxon-name><tp:taxon-name-part taxon-name-part-type="genus" reg="Pteris">P.</tp:taxon-name-part><tp:taxon-name-part taxon-name-part-type="species" reg="pseudowulaiensis">pseudowulaiensis</tp:taxon-name-part></tp:taxon-name></italic> closely resembles <italic><tp:taxon-name><tp:taxon-name-part taxon-name-part-type="genus" reg="Pteris">P.</tp:taxon-name-part><tp:taxon-name-part taxon-name-part-type="species" reg="oshimensis">oshimensis</tp:taxon-name-part></tp:taxon-name></italic> but differs by having broader pinnae, measuring 2–3.5 cm compared to less than 2 cm in <italic><tp:taxon-name><tp:taxon-name-part taxon-name-part-type="genus" reg="Pteris">P.</tp:taxon-name-part><tp:taxon-name-part taxon-name-part-type="species" reg="oshimensis">oshimensis</tp:taxon-name-part></tp:taxon-name></italic>. According to <xref ref-type="bibr" rid="B8">Chao et al. (2022)</xref>, <italic><tp:taxon-name><tp:taxon-name-part taxon-name-part-type="genus" reg="Pteris">P.</tp:taxon-name-part><tp:taxon-name-part taxon-name-part-type="species" reg="pseudowulaiensis">pseudowulaiensis</tp:taxon-name-part></tp:taxon-name></italic> is an apogamous diploid originating from hybridization of <italic><tp:taxon-name><tp:taxon-name-part taxon-name-part-type="genus" reg="Pteris">P.</tp:taxon-name-part><tp:taxon-name-part taxon-name-part-type="species" reg="wulaiensis">wulaiensis</tp:taxon-name-part></tp:taxon-name></italic> C.M.Kuo (a species reported from Japan and Taiwan) and another unknown species.</p></tp:treatment-sec><tp:treatment-sec><!--Section generated to contain objects referenced in tp:taxon-treatment.--><fig id="F3" position="float" orientation="portrait"><object-id xmlns:xlink="http://www.w3.org/1999/xlink" content-type="doi" xlink:type="simple">10.3897/phytokeys.255.141395.figure3</object-id><object-id xmlns:xlink="http://www.w3.org/1999/xlink" content-type="arpha" xlink:type="simple">0BDB7152-1F85-5E59-B564-AD958980A295</object-id><label>Figure 3.</label><caption><p>Comparison of <italic><tp:taxon-name><tp:taxon-name-part taxon-name-part-type="genus" reg="Pteris">Pteris</tp:taxon-name-part><tp:taxon-name-part taxon-name-part-type="species" reg="pseudowulaiensis">pseudowulaiensis</tp:taxon-name-part></tp:taxon-name></italic> C.M.Kuo (A, B, C, <italic>Chao 3509 and 3517</italic>) and <italic><tp:taxon-name><tp:taxon-name-part taxon-name-part-type="genus" reg="Pteris">P.</tp:taxon-name-part><tp:taxon-name-part taxon-name-part-type="species" reg="oshimensis">oshimensis</tp:taxon-name-part></tp:taxon-name></italic> Hieron. (D, <italic>Bon 4758</italic>) <bold>A</bold> habit <bold>B</bold> lamina (backlight) <bold>C</bold> specimen <bold>D</bold> specimen, CC BY © The Trustees of the Natural History Museum, London. Photographed by C.-W. Chen and Y.-S. Chao.</p></caption><graphic xmlns:xlink="http://www.w3.org/1999/xlink" xlink:href="phytokeys-255-143_article-141395__-g003.jpg" position="float" orientation="portrait" xlink:type="simple" id="oo_1311276.jpg"><uri content-type="original_file" xlink:type="simple">https://binary.pensoft.net/fig/1311276</uri></graphic></fig></tp:treatment-sec><ref-list><ref id="B7"><mixed-citation xmlns:xlink="http://www.w3.org/1999/xlink" xlink:type="simple"><person-group><name name-style="western"><surname>Chao</surname><given-names>YS</given-names></name><name name-style="western"><surname>Chiou</surname><given-names>WL</given-names></name><name name-style="western"><surname>Ebihara</surname><given-names>A</given-names></name><name name-style="western"><surname>Hsu</surname><given-names>TC</given-names></name><name name-style="western"><surname>Chang</surname><given-names>YH</given-names></name><name name-style="western"><surname>Lin</surname><given-names>CY</given-names></name></person-group> (<year>2021</year>) <article-title>Taxonomic and nomenclatural novelties in the <italic><tp:taxon-name><tp:taxon-name-part taxon-name-part-type="genus">Pteris</tp:taxon-name-part><tp:taxon-name-part taxon-name-part-type="species">fauriei</tp:taxon-name-part></tp:taxon-name></italic> group (<tp:taxon-name><tp:taxon-name-part taxon-name-part-type="family">Pteridaceae</tp:taxon-name-part></tp:taxon-name>).</article-title><source>Taiwania</source><volume>66</volume>: <fpage>307</fpage>–<lpage>316</lpage>.</mixed-citation></ref><ref id="B8"><mixed-citation xmlns:xlink="http://www.w3.org/1999/xlink" xlink:type="simple"><person-group><name name-style="western"><surname>Chao</surname><given-names>YS</given-names></name><name name-style="western"><surname>Ebihara</surname><given-names>A</given-names></name><name name-style="western"><surname>Chiou</surname><given-names>WL</given-names></name><name name-style="western"><surname>Tsai</surname><given-names>JM</given-names></name><name name-style="western"><surname>Huang</surname><given-names>YW</given-names></name><name name-style="western"><surname>Ranker</surname><given-names>TA</given-names></name></person-group> (<year>2022</year>) Reticulate evolution in the <italic><tp:taxon-name><tp:taxon-name-part taxon-name-part-type="genus">Pteris</tp:taxon-name-part><tp:taxon-name-part taxon-name-part-type="species">fauriei</tp:taxon-name-part></tp:taxon-name></italic> group (<tp:taxon-name><tp:taxon-name-part taxon-name-part-type="family">Pteridaceae</tp:taxon-name-part></tp:taxon-name>). Scientific Reports 12: 9145. <ext-link xlink:href="10.1038/s41598-022-11390-7" ext-link-type="doi" xlink:type="simple">https://doi.org/10.1038/s41598-022-11390-7</ext-link></mixed-citation></ref><ref id="B11"><mixed-citation xmlns:xlink="http://www.w3.org/1999/xlink" xlink:type="simple"><person-group><name name-style="western"><surname>Chen</surname><given-names>CW</given-names></name><name name-style="western"><surname>Hsu</surname><given-names>TC</given-names></name><name name-style="western"><surname>Chao</surname><given-names>YS</given-names></name><name name-style="western"><surname>Lu</surname><given-names>PF</given-names></name><name name-style="western"><surname>Li</surname><given-names>CW</given-names></name><name name-style="western"><surname>Tram</surname><given-names>NKT</given-names></name><name name-style="western"><surname>Nguyen</surname><given-names>ILPT</given-names></name><name name-style="western"><surname>Dang</surname><given-names>MT</given-names></name><name name-style="western"><surname>Luu</surname><given-names>HT</given-names></name><name name-style="western"><surname>Parris</surname><given-names>B</given-names></name></person-group> (<year>2020b</year>) <article-title>A newly recorded genus and twelve newly recorded species of ferns for Vietnam from Lang Biang Plateau.</article-title><source>Phytotaxa</source><volume>443</volume>: <fpage>121</fpage>–<lpage>143</lpage>. <ext-link xlink:href="10.11646/phytotaxa.443.2.1" ext-link-type="doi" xlink:type="simple">https://doi.org/10.11646/phytotaxa.443.2.1</ext-link></mixed-citation></ref><ref id="B40"><mixed-citation xmlns:xlink="http://www.w3.org/1999/xlink" xlink:type="simple"><person-group><name name-style="western"><surname>Liao</surname><given-names>W</given-names></name><name name-style="western"><surname>Ding</surname><given-names>M</given-names></name><name name-style="western"><surname>Wu</surname><given-names>ZY</given-names></name><name name-style="western"><surname>Prado</surname><given-names>J</given-names></name><name name-style="western"><surname>Gilbert</surname><given-names>MG</given-names></name></person-group> (<year>2013</year>) <article-title><tp:taxon-name><tp:taxon-name-part taxon-name-part-type="genus">Pteris</tp:taxon-name-part></tp:taxon-name>.</article-title> In: <person-group><name name-style="western"><surname>Wu</surname><given-names>ZY</given-names></name><name name-style="western"><surname>Raven</surname><given-names>PH</given-names></name><name name-style="western"><surname>Hong</surname><given-names>DY</given-names></name></person-group> (<role>Eds</role>) <issue-title>Flora of China.</issue-title><source>Science Press, Missouri Botanical Garden Press, Beijing, St. Louis</source>, <fpage>181</fpage>–<lpage>256</lpage>.</mixed-citation></ref></ref-list></tp:taxon-treatment>
